# Supplementary material for: Baseline incidence of adverse birth outcomes and infant influenza and pertussis hospitalisations prior to the introduction of influenza and pertussis vaccination in pregnancy: a data linkage study of 78 382 mother–infant pairs, Northern Territory, Australia, 1994–2015
Source: Epidemiol Infect. 2019 Jul 4;147:e233. doi: 10.1017/S0950268819001171 (PMC6627012; doi:10.1017/S0950268819001171)
Supplement: Supplementary file 1 [file S0950268819001171sup.zip]

Archive with 2 entries (2 files):
- S0950268819001171sup001.docx
- S0950268819001171sup002.docx
